# Supplementary material for: Support Engineering Strategy to Tackle the Trade-Off Between Catalytic Reactivity and H2O2 Selectivity in Electro-Oxygen Reduction
Source: Materials (Basel). 2026 Apr 15;19(8):1594. doi: 10.3390/ma19081594 (PMC13118052; doi:10.3390/ma19081594)
Supplement: Supplementary file 1 [file materials-19-01594-s001.zip]

Archive with 1 entries (1 files):
- materials-4200507-supplementary.pdf
